# Supplementary material for: Addressing the batch effect issue for LC/MS metabolomics data in data preprocessing
Source: Sci Rep. 2020 Aug 17;10:13856. doi: 10.1038/s41598-020-70850-0 (PMC7431853; doi:10.1038/s41598-020-70850-0)
Supplement: Supplementary file 1 — Supplementary information [file 41598_2020_70850_MOESM1_ESM.zip]

Archive with 25 entries (21 files):
- codes/
- codes/.DS_Store
- __MACOSX/codes/._.DS_Store
- codes/ST000868/
- codes/CHDWB/
- codes/QSTD/
- codes/ST000868/ST000868 summary xcms.r
- codes/ST000868/evaluator.r
- codes/ST000868/ST000868 IPO.r
- codes/ST000868/ST000868 traditional.r
- codes/ST000868/ST000868 xcms IPO.r
- codes/ST000868/ST000868 batchwise.r
- codes/CHDWB/evaluator.r
- __MACOSX/codes/CHDWB/._evaluator.r
- codes/CHDWB/CHD apLCMS traditional.r
- codes/CHDWB/CHD xcms IPO.r
- codes/CHDWB/CHD IPO.r
- codes/CHDWB/CHD batchwise.r
- codes/CHDWB/CHD summary xcms.r
- codes/QSTD/evaluator.R
- codes/QSTD/QSTD_c18 apLCMS traditional.r
- codes/QSTD/QSTD_c18 xcms_IPO.r
- codes/QSTD/QSTD_c18 IPO.r
- codes/QSTD/QSTD_c18 xcms summary.r
- codes/QSTD/QSTD_c18 batchwise.r
