# Supplementary material for: Addressing the batch effect issue for LC/MS metabolomics data in data preprocessing
Source: Sci Rep. 2020 Aug 17;10:13856. doi: 10.1038/s41598-020-70850-0 (PMC7431853; doi:10.1038/s41598-020-70850-0)
Supplement: Supplementary file 1 — Supplementary information [file 41598_2020_70850_MOESM1_ESM.zip › codes/ST000868/ST000868 summary xcms.r]

tol=5  #mz tolerance in ppm


info<-read.table("info.txt", sep="\t", header=T)
info[,3]<-paste(info[,3], ".mzML", sep="")
info<-info[,3:5]
info<-info[order(info[,1]),]

load("apLCMS newpositive batchwise 1 5 10 15 20 25 no HMDB 12 0.5 2 0.5 1 1 new.bin")

files<-dir(pattern="xcms minfrac")

a<-new("list")
for(i in 1:length(files))
{
    load(files[i])
	colnames(g2)[-1:-2]<-colnames(g)[-1:-4]
    a[[i]]<-g2
}
names(a)<-files

info<-info[info[,1] %in% colnames(g),]
sum(info[,1] == colnames(g2)[-1:-2])

n.nodes=16
library(parallel)
cl <- makeCluster(n.nodes)
library(doParallel)
registerDoParallel(cl)


source(paste(prefix,'evaluator.r',sep=''))
