# Supplementary material for: Addressing the batch effect issue for LC/MS metabolomics data in data preprocessing
Source: Sci Rep. 2020 Aug 17;10:13856. doi: 10.1038/s41598-020-70850-0 (PMC7431853; doi:10.1038/s41598-020-70850-0)
Supplement: Supplementary file 1 — Supplementary information [file 41598_2020_70850_MOESM1_ESM.zip › codes/ST000868/evaluator.r]

library(xMSannotator)
data(keggCompMZ)
library(fields)
queryadductlist = c("M-H","M-2H","M-2H+Na","M-2H+K", "M-2H+NH4","M-H2O-H","M-H+Cl", "M+Cl", "M+2Cl")
keggCompMZ<-keggCompMZ[keggCompMZ[,6] %in% queryadductlist,]
keggCompMZ<-keggCompMZ[!is.na(keggCompMZ[,5]),]

pooled.cv<-function(mat, info, include.zero=TRUE)
{
	if(!include.zero) mat[mat==0]<-NA
    subjects<-unique(info[,2])
    batches<-unique(info[,3])
    cv.mat<-matrix(0, nrow=nrow(mat), ncol=nrow(info)/3)
    
	for(k in 1:length(batches))
	{   
    	for(i in 1:length(subjects))
    	{
			sel<-which(info[,2] == subjects[i] & info[,3]==batches[k])
			if(length(sel)>0)
			{
        		this<-mat[, which(colnames(mat) %in% info[sel,1])]
        		m<-apply(this,1,mean, na.rm=T)
				s<-apply(this,1,sd, na.rm=T)
				cv.mat[,i]<-s/m
			}
		}
    }
	cv.mat[is.na(cv.mat)]<-0
	pooledcv<-apply(cv.mat,1,mean, na.rm=T)
	pooledcv
}


cv.triplet<-function(mat, info)
{
    subjects<-unique(info[,2])
    batches<-unique(info[,3])
    new.mat<-matrix(0, nrow=nrow(mat), ncol=nrow(info)/3)
    
	colnames<-NULL
	ptr=1
	for(k in 1:length(batches))
	{   
    	for(i in 1:length(subjects))
    	{
			sel<-which(info[,2] == subjects[i] & info[,3]==batches[k])
			new.mat[,ptr]<-NA
			if(length(sel)>1)
			{
        		this<-mat[, which(colnames(mat) %in% info[sel,1])]
        		m<-apply(this,1,mean, na.rm=T)
				s<-apply(this,1,sd, na.rm=T)
        		new.mat[,ptr]<-s/m
				colnames<-c(colnames, colnames(this)[1])
				ptr<-ptr+1
				
			}
		}
    }
	new.mat<-new.mat[,1:(ptr-1)]
    #new.mat[is.na(new.mat)]<-0
    colnames(new.mat)<-colnames
	
	new.mat
}

merge.triplet<-function(mat, info)
{
    mat[mat==0]<-NA
    subjects<-unique(info[,2])
    batches<-unique(info[,3])
    new.mat<-matrix(0, nrow=nrow(mat), ncol=nrow(info)/3)
    
	colnames<-NULL
	ptr=1
	for(k in 1:length(batches))
	{   
    	for(i in 1:length(subjects))
    	{
			sel<-which(info[,2] == subjects[i] & info[,3]==batches[k])
			if(length(sel)>0)
			{
        		this<-mat[, which(colnames(mat) %in% info[sel,1])]
        		m<-apply(this,1,mean, na.rm=T)
        		new.mat[,ptr]<-m
				colnames<-c(colnames, colnames(this)[1])
				ptr<-ptr+1
				
			}
		}
    }
	new.mat<-new.mat[,1:(ptr-1)]
    new.mat[is.na(new.mat)]<-0
    colnames(new.mat)<-colnames
	
	new.mat
}

mass.match<-function(x, known.mz, match.tol.ppm=5)
{
    mass.matched.pos<-rep(0, length(x))
    for(i in 1:length(x))
    {
        this.d<-abs((x[i]-known.mz)/x[i])
        if(min(this.d) < match.tol.ppm/1e6) mass.matched.pos[i]<-1
    }
    return(mass.matched.pos)
}


r<-foreach(i=1:length(a), .combine=rbind) %dopar%
{
  this<-rep(0,25)
  a[[i]]<-as.matrix(a[[i]])
  a[[i]][is.na(a[[i]])]<-0

    this[1]<-nrow(a[[i]])
    this[2]<-sum(a[[i]]==0)
    cvs<-pooled.cv(log(1+a[[i]][,-1:-2]), info, include.zero=T)
    this[4]<-median(cvs,na.rm=T)
    this[11]<-quantile(cvs, 0.25,na.rm=T)
    this[12]<-quantile(cvs, 0.75,na.rm=T)
    
    cvs2<-pooled.cv(log(1+a[[i]][,-1:-2]), info, include.zero=F)
    this[5]<-median(cvs2,na.rm=T)
    this[13]<-quantile(cvs2, 0.25,na.rm=T)
    this[14]<-quantile(cvs2, 0.75,na.rm=T)
    
  
    merged<-merge.triplet(log(1+a[[i]][,-1:-2]), info)
    m<-apply(merged,1,mean, na.rm=T)
    s<-apply(merged,1,sd, na.rm=T)
    this[6]<-median(s/m, na.rm=T)
    this[15]<-quantile(s/m, 0.25,na.rm=T)
    this[16]<-quantile(s/m, 0.75,na.rm=T)
    
    cv.mat<-cv.triplet(log(1+a[[i]][,-1:-2]), info)
    this[7]<-median(cv.mat, na.rm=T)
    this[17]<-quantile(cv.mat, 0.25,na.rm=T)
    this[18]<-quantile(cv.mat, 0.75,na.rm=T)
    
  
    l<-apply(a[[i]]==0,1,sum)
    l<-l/(ncol(a[[i]])-2)
    l<-1*(l<0.2)
    this[10]<-sum(l)
    
    found<-rep(0,nrow(a[[i]]))
    for(ion in queryadductlist)
    {
        this.hmdb<-keggCompMZ[keggCompMZ[,6] %in% ion,]
        m<-mass.match(a[[i]][,1], this.hmdb[,1], match.tol.ppm=tol)
        found[m==1]=1
        message(ion, " ", sum(found))
    }
    this[3]<-sum(found)

    x<-log(1+a[[i]][,-1:-2])
    x1<-x[,info[,2]=="BC240(UCD2120)"]
    x2<-x[,info[,2]=="BC233(YPS606)"]
    l1<-apply(x1==0,1, sum)
    l2<-apply(x2==0,1, sum)
    l<-apply(cbind(l1,l2),1,min)

    x<-x[which(l<=5),]

  if(nrow(x)>0)
  {
    pvals<-1:nrow(x)
    for(k in 1:nrow(x))
    {
      l<-lm(x[k,]~info[,2])
      pvals[k]<-summary(l)$coef[2,4]
    }
    qvals<-p.adjust(pvals, method="BH")
    this[23]<-sum(qvals<0.2)

    library(sva)
    try(x<-ComBat(x, as.factor(info[,3]), par.prior=TRUE))
    pvals<-1:nrow(x)
    for(k in 1:nrow(x))
    {
      l<-lm(x[k,]~info[,2])
      pvals[k]<-summary(l)$coef[2,4]
    }
    qvals<-p.adjust(pvals, method="BH")
    this[24]<-sum(qvals<0.2)
  
    x<-log(1+a[[i]][,-1:-2])
    x1<-x[,info[,2]=="BC240(UCD2120)"]
    x2<-x[,info[,2]=="BC233(YPS606)"]
    l1<-apply(x1==0,1, sum)
    l2<-apply(x2==0,1, sum)
    l<-apply(cbind(l1,l2),1,min)

    x<-x[which(l<=5),]
    
    library(WaveICA)
    tx<-t(x)
    colnames(tx)<-paste("var",1:ncol(tx),sep="")
    x<-t(WaveICA(tx, batch=info[,3])[[1]])

    pvals<-1:nrow(x)
    for(k in 1:nrow(x))
    {
      l<-lm(x[k,]~info[,2])
      pvals[k]<-summary(l)$coef[2,4]
    }
    qvals<-p.adjust(pvals, method="BH")
    this[25]<-sum(qvals<0.2)
   }

  this
}

colnames(r)<-c("num_features", "num_zero", "matched", "pooled_CV", "pooled_CV_non_zero","variation_between_subjects", "CV in triplets", "var_in_batch", "var_in_batch_non_zero", "20 perc missing","pooled_CV 10", "pooled_CV 90", "pooled_CV_non_zero 10", "pooled_CV_non_zero 90","variation_between_subjects 10", "variation_between_subjects 90","CV in triplets 10", "CV in triplets 90", "var_in_batch 10", "var_in_batch 90", "var_in_batch_non_zero 10","var_in_batch_non_zero 90","count_sig_FDR_0.2","combat_sig_FDR_0.2", "WaveICA_sig_FDR_0.2")
rownames(r)<-files
