# Supplementary material for: Addressing the batch effect issue for LC/MS metabolomics data in data preprocessing
Source: Sci Rep. 2020 Aug 17;10:13856. doi: 10.1038/s41598-020-70850-0 (PMC7431853; doi:10.1038/s41598-020-70850-0)
Supplement: Supplementary file 1 — Supplementary information [file 41598_2020_70850_MOESM1_ESM.zip › codes/ST000868/ST000868 xcms IPO.r]

folder<-"D:\\ST000868"
setwd(folder)
library(xcms)


cdfs <- dir(pattern = ".mzML", ignore.case = TRUE)

###

library(xcms)
library(Rmpi)

	default <- registered()
	register(BatchtoolsParam(workers = 24), default = TRUE)


########### method 1

xset <- xcmsSet( cdfs,
  method   = "matchedFilter",
  fwhm     = 25,
  snthresh = 3,
  step     = 0.05,
  steps    = 1,
  sigma    = 10.6166128758281,
  max      = 5,
  mzdiff   = 0.75,
  index    = FALSE)
xset <- retcor( 
  xset,
  method         = "obiwarp",
  plottype       = "none",
  distFunc       = "cor_opt",
  profStep       = 1,
  center         = 3,
  response       = 1,
  gapInit        = 0,
  gapExtend      = 2.7,
  factorDiag     = 2,
  factorGap      = 1,
  localAlignment = 0)

for(minsamp in seq(2,28,by=2))
{
xset2 <- group( 
  xset,
  method  = "density",
  bw      = 38,
  mzwid   = 0.015,
  minfrac = 0.00001,
  minsamp = minsamp,
  max     = 50)

xset3 <- fillPeaks(xset2)
save(xset3, file=paste("xcms_results_IPO_1 minsamp", minsamp, ".bin"))
}

########### method 2 ###########
xset <- xcmsSet( cdfs,
  method   = "matchedFilter",
  fwhm     = 25,
  snthresh = 3,
  step     = 0.05,
  steps    = 1,
  sigma    = 10.6166128758281,
  max      = 5,
  mzdiff   = 0.75,
  index    = FALSE)
xset <- group( 
  xset,
  method  = "density",
  bw      = 12.4,
  mzwid   = 0.027,
  minfrac = 0.94,
  minsamp = 1,
  max     = 50)
xset <- retcor( 
  xset,
  missing  = 3,
  extra    = 3,
  span     = 0.22,
  smooth   = "loess",
  family   = "gaussian",
  plottype = "none")
  
for(minsamp in seq(2,28,by=2))
{
xset2 <- group( 
  xset,
  method  = "density",
 bw      = 12.4,
  mzwid   = 0.027,
  minfrac = 0.001,
  minsamp = minsamp,
  max     = 50)

xset3 <- fillPeaks(xset2)
save(xset3, file=paste("xcms_results_IPO_2 minsamp", minsamp, ".bin"))
}


############ method 3 ###########


xset <- xcmsSet( cdfs,
  method = "centWave",
  peakwidth       = c(10, 50),
  ppm             = 5,
  noise           = 0,
  snthresh        = 1,
  mzdiff          = -0.01,
  prefilter       = c(1, 100),
  mzCenterFun     = "wMean",
  integrate       = 1,
  fitgauss        = FALSE,
  verbose.columns = FALSE)
  
  save(xset, file="IPO 3 xset.bin")
  
xset <- retcor( 
  xset,
  method         = "obiwarp",
  plottype       = "none",
  distFunc       = "cor_opt",
  profStep       = 1,
  center         = 3,
  response       = 1,
  gapInit        = 0,
  gapExtend      = 2.7,
  factorDiag     = 2,
  factorGap      = 1,
  localAlignment = 0)
  
for(minsamp in seq(2,28,by=2))
{
xset2 <- group( 
  xset,
  method  = "density",
  bw      = 37.68,
  mzwid   = 1e-04,
  minfrac = 0.001,
  minsamp = minsamp,
  max     = 50)

xset3 <- fillPeaks(xset2)
save(xset3, file=paste("xcms_results_IPO_3 minsamp", minsamp, ".bin"))
}


########### method 4 ###########


xset <- xcmsSet( cdfs,
  method = "centWave",
  peakwidth       = c(10, 50),
  ppm             = 5,
  noise           = 0,
  snthresh        = 1,
  mzdiff          = -0.01,
  prefilter       = c(1, 100),
  mzCenterFun     = "wMean",
  integrate       = 1,
  fitgauss        = FALSE,
  verbose.columns = FALSE)

#load("IPO 3 xset.bin")

xset <- group( 
  xset,
  method  = "density",
  bw      = 12.4,
  mzwid   = 1e-04,
  minfrac = 1,
  minsamp = 1,
  max     = 50)
xset <- retcor( 
  xset,
  missing  = 1,
  extra    = 2,
  span     = 0.42,
  smooth   = "loess",
  family   = "gaussian",
  plottype = "none")
  
for(minsamp in seq(2,28,by=2))
{
xset2 <- group( 
  xset,
  method  = "density",
  bw      = 12.4,
  mzwid   = 1e-04,
  minfrac = 0.001,
  minsamp = minsamp,
  max     = 50)

xset3 <- fillPeaks(xset2)
save(xset3, file=paste("xcms_results_IPO_4 minsamp", minsamp, ".bin"))
}
