# Supplementary material for: Addressing the batch effect issue for LC/MS metabolomics data in data preprocessing
Source: Sci Rep. 2020 Aug 17;10:13856. doi: 10.1038/s41598-020-70850-0 (PMC7431853; doi:10.1038/s41598-020-70850-0)
Supplement: Supplementary file 1 — Supplementary information [file 41598_2020_70850_MOESM1_ESM.zip › codes/ST000868/ST000868 batchwise.r]

folder<-"D:\\ST000868"
setwd(folder)
library(apLCMS)

info<-read.table("info.txt",sep="\t",header=T)
info<-info[,c(3,5)]
info[,1]<-paste(info[,1], ".mzML", sep="")

files <- dir(pattern = ".mzML", ignore.case = TRUE)
files <- files[order(files)]

data(known.table.common.pos)


min.within.batch.prop=0.2
min.batch.prop=0.2
batch.align.mz.tol=1e-5
batch.align.chr.tol=100

file.pattern=".mzML"
n.nodes=16
min.pres=0.4
min.run=8
mz.tol=1e-5
baseline.correct=0
min.bw=NA
max.bw=NA
shape.model="bi-Gaussian"
align.mz.tol=1e-5
align.chr.tol=NA
pre.process=FALSE
recover.mz.range=NA
recover.chr.range=NA
use.observed.range=TRUE
sd.cut=c(0.125,60)
sigma.ratio.lim=c(0.2,5)
peak.estim.method="moment"
max.align.mz.diff=0.015
match.tol.ppm=NA
new.feature.min.count=300
recover.min.count=4
baseline.correct.noise.percentile=0
component.eliminate = 0.01
moment.power = 1

known.table.common.pos<-known.table.common.pos[1:3,]
###########################

save.path=folder

combos<-matrix(c(8, 0.4),nrow=1)

for(moment.power in c(1))
{
for(combos.i in c(1))
{
min.run<-combos[combos.i,1]
min.pres<-combos[combos.i,2]

for(min.within.batch.prop.report in c(seq(0.1, 1, by=0.1)))
{

  for(min.within.batch.prop.detect in c(min.within.batch.prop.report/2))#, min.within.batch.prop.detect+(1-min.within.batch.prop.detect)/2))
  {
  
    for(min.batch.prop in seq(0.1, 1, by=0.1))
    {
        this.name<-paste("positive batchwise 1 5 10 15 20 25 no HMDB", min.run, min.pres, moment.power, min.within.batch.prop.detect, min.within.batch.prop.report, min.batch.prop, "new.bin")
        is.there<-dir(path=save.path, pattern=this.name)
        if(length(is.there)>0)
        {
            message(this.name, " done.")
        }else{
            b<-two.step.hybrid(folder=folder, info=info,  min.within.batch.prop.detect = min.within.batch.prop.detect, min.within.batch.prop.report =min.within.batch.prop.report, min.batch.prop = min.batch.prop, batch.align.mz.tol=batch.align.mz.tol, batch.align.chr.tol=batch.align.chr.tol,n.nodes=n.nodes, file.pattern=file.pattern,known.table=known.table.common.pos, sd.cut=sd.cut,sigma.ratio.lim=sigma.ratio.lim, component.eliminate=component.eliminate, moment.power=moment.power, min.pres=min.pres, min.run=min.run, mz.tol=mz.tol, baseline.correct.noise.percentile=baseline.correct.noise.percentile, align.mz.tol=align.mz.tol, align.chr.tol=align.chr.tol, max.align.mz.diff=max.align.mz.diff, recover.mz.range=recover.mz.range, recover.chr.range=recover.chr.range,use.observed.range=use.observed.range, shape.model=shape.model,new.feature.min.count=new.feature.min.count, recover.min.count=recover.min.count)

                g<-b$final.ftrs
                save(g, file=paste(save.path, this.name,sep=""))
        }
    }
  }
}
}
}
