# Supplementary material for: Addressing the batch effect issue for LC/MS metabolomics data in data preprocessing
Source: Sci Rep. 2020 Aug 17;10:13856. doi: 10.1038/s41598-020-70850-0 (PMC7431853; doi:10.1038/s41598-020-70850-0)
Supplement: Supplementary file 1 — Supplementary information [file 41598_2020_70850_MOESM1_ESM.zip › codes/CHDWB/CHD apLCMS traditional.r]

folder<-"D:\\CHD"
setwd(folder)
library(apLCMS)

info<-read.table("CHDWB_first500_sampleid_mapping_pos.txt",sep="\t",header=T)
info<-info[substr(info[,2],1,3)=="CHD", ]
files <- dir(pattern = ".mzML", ignore.case = TRUE)
files <- files[order(files)]
info[,1]<-paste(info[,1], ".mzML", sep="")
info<-info[,-2]


data(metabolite.table)
data(adduct.table)


data(known.table.common.pos)
known.table.common.pos<-known.table.common.pos[1:3,]  # to make it useless in this unsupervised comparison

file.pattern=".mzML"
n.nodes=32
min.pres=0.4
min.run=8
mz.tol=1e-5
baseline.correct=0
min.bw=NA
max.bw=NA
shape.model="bi-Gaussian"
align.mz.tol=1e-5
align.chr.tol=NA
pre.process=FALSE
recover.mz.range=NA
recover.chr.range=NA
use.observed.range=TRUE
sd.cut=c(0.125,60)
sigma.ratio.lim=c(0.2,5)
peak.estim.method="moment"
max.align.mz.diff=0.015
match.tol.ppm=NA
new.feature.min.count=300
recover.min.count=4
baseline.correct.noise.percentile=0
component.eliminate = 0.01
moment.power = 1


info<-info[info[,2] %in% c(1,6,10,15,20,25),]
subs<-which(files %in% info[,1])

known.table.common.pos<-known.table.common.pos[1:3,]

###########################

save.path=folder

combos<-matrix(c(12, 0.5),nrow=1)

for(moment.power in c(1))
{
for(combos.i in c(1))
{
min.run<-combos[combos.i,1]
min.pres<-combos[combos.i,2]

for(min.exp in c(10,20, 30,50,70, 90, 120, 180, 240, 300))
    {
        this.name<-paste("positive tra no HMDB", min.run, min.pres, moment.power, min.exp, ".bin")
        is.there<-dir(path=save.path, pattern=this.name)
		
        if(length(is.there)>0)
        {
            message(this.name, " done.")
        }else{
                   b<-semi.sup(folder,n.nodes=n.nodes, subs=subs, file.pattern=file.pattern,known.table=known.table.common.pos,  sd.cut=sd.cut,sigma.ratio.lim=sigma.ratio.lim, min.pres=min.pres, min.run=min.run, min.exp=min.exp, mz.tol=mz.tol, baseline.correct=baseline.correct, baseline.correct.noise.percentile=baseline.correct.noise.percentile, align.mz.tol=align.mz.tol, align.chr.tol=align.chr.tol, max.align.mz.diff=max.align.mz.diff, recover.mz.range=recover.mz.range, recover.chr.range=recover.chr.range,use.observed.range=use.observed.range,moment.power=moment.power, shape.model=shape.model,new.feature.min.count=new.feature.min.count, recover.min.count=recover.min.count)
        
                g<-b$final.ftrs
                save(g, file=paste(save.path, this.name,sep=""))
        }
    }
  }
}
}
}
