# Supplementary material for: Addressing the batch effect issue for LC/MS metabolomics data in data preprocessing
Source: Sci Rep. 2020 Aug 17;10:13856. doi: 10.1038/s41598-020-70850-0 (PMC7431853; doi:10.1038/s41598-020-70850-0)
Supplement: Supplementary file 1 — Supplementary information [file 41598_2020_70850_MOESM1_ESM.zip › codes/QSTD/evaluator.R]

library(xMSannotator)
data(keggCompMZ)
library(fields)
queryadductlist = c("M-H","M-2H","M-2H+Na","M-2H+K", "M-2H+NH4","M-H2O-H","M-H+Cl", "M+Cl", "M+2Cl")
keggCompMZ<-keggCompMZ[keggCompMZ[,6] %in% queryadductlist,]
keggCompMZ<-keggCompMZ[!is.na(keggCompMZ[,5]),]

pooled.cv<-function(mat, info, include.zero=TRUE)
{
	if(!include.zero) mat[mat==0]<-NA
    subjects<-unique(info[,2])
    batches<-unique(info[,3])
    cv.mat<-matrix(0, nrow=nrow(mat), ncol=nrow(info)/3)
    
	for(k in 1:length(batches))
	{   
    	for(i in 1:length(subjects))
    	{
			sel<-which(info[,2] == subjects[i] & info[,3]==batches[k])
			if(length(sel)>0)
			{
        		this<-mat[, which(colnames(mat) %in% info[sel,1])]
                if(is.null(nrow(this))) this<-matrix(this,ncol=1)
        		m<-apply(this,1,mean, na.rm=T)
				s<-apply(this,1,sd, na.rm=T)
				cv.mat[,i]<-s/m
			}
		}
    }
	cv.mat[is.na(cv.mat)]<-0
	pooledcv<-apply(cv.mat,1,mean, na.rm=T)
	pooledcv
}

merge.triplet<-function(mat, info)
{
    mat[mat==0]<-NA
    subjects<-unique(info[,2])
    batches<-unique(info[,3])
    new.mat<-matrix(0, nrow=nrow(mat), ncol=length(subjects))
    
	colnames<-NULL
	ptr=1
	for(k in 1:length(batches))
	{   
    	for(i in 1:length(subjects))
    	{
			sel<-which(info[,2] == subjects[i] & info[,3]==batches[k])
			if(length(sel)>0)
			{
        		this<-mat[, which(colnames(mat) %in% info[sel,1])]
                if(is.null(nrow(this))) this<-matrix(this,ncol=1)
        		m<-apply(this,1,mean, na.rm=T)
        		new.mat[,ptr]<-m
				colnames<-c(colnames, colnames(this)[1])
				ptr<-ptr+1
				
			}
		}
    }
	new.mat<-new.mat[,1:(ptr-1)]
    new.mat[is.na(new.mat)]<-0
    colnames(new.mat)<-colnames
	
	new.mat
}

mass.match<-function(x, known.mz, match.tol.ppm=5)
{
    mass.matched.pos<-rep(0, length(x))
    for(i in 1:length(x))
    {
        this.d<-abs((x[i]-known.mz)/x[i])
        if(min(this.d) < match.tol.ppm/1e6) mass.matched.pos[i]<-1
    }
    return(mass.matched.pos)
}


r.all<-foreach(i=1:length(a), .combine=rbind) %dopar%
{
	r<-rep(0, 16)

    a[[i]]<-as.matrix(a[[i]])
	a[[i]][is.na(a[[i]])]<-0
	colnames(a[[i]])[3:ncol(a[[i]])]<-1:(ncol(a[[i]])-2)
    r[1]<-nrow(a[[i]])
    r[2]<-sum(a[[i]]==0)
    
	merged<-log(1+a[[i]][,-1:-2])
    m<-apply(merged,1,mean, na.rm=T)
    s<-apply(merged,1,sd, na.rm=T)
    r[4]<-median(s/m, na.rm=T)
    r[9]<-quantile(s/m, 0.25,na.rm=T)
    r[10]<-quantile(s/m, 0.75,na.rm=T)
	
	merged[merged==0]<-NA
    m<-apply(merged,1,mean, na.rm=T)
    s<-apply(merged,1,sd, na.rm=T)
    r[5]<-median(s/m, na.rm=T)
    r[11]<-quantile(s/m, 0.25,na.rm=T)
    r[12]<-quantile(s/m, 0.75,na.rm=T)

	
    merged<-merge.triplet(log(1+a[[i]][,-1:-2]), info)
    m<-apply(merged,1,mean, na.rm=T)
    s<-apply(merged,1,sd, na.rm=T)
    r[6]<-median(s/m, na.rm=T)
	r[13]<-quantile(s/m, 0.25,na.rm=T)
    r[14]<-quantile(s/m, 0.75,na.rm=T)

    
    merged[merged==0]<-NA
    m<-apply(merged,1,mean, na.rm=T)
    s<-apply(merged,1,sd, na.rm=T)
    r[7]<-median(s/m, na.rm=T)
	r[15]<-quantile(s/m, 0.25,na.rm=T)
    r[16]<-quantile(s/m, 0.75,na.rm=T)

    	
	l<-apply(a[[i]]==0,1,sum)
	l<-l/(ncol(a[[i]])-2)
	l<-1*(l<0.2)
	r[8]<-sum(l)

	found<-rep(0,nrow(a[[i]]))
	for(ion in queryadductlist)
	{
		this.hmdb<-keggCompMZ[keggCompMZ[,6] %in% ion,]
        m<-mass.match(a[[i]][,1], this.hmdb[,1], match.tol.ppm=tol)
		found[m==1]=1
        message(ion, " ", sum(found))
	}
    r[3]<-sum(found)
	
	r
}

rownames(r.all)<-files
colnames(r.all)<-c("num_features", "num_zero", "matched", "CV", "CV_non_zero","batch combined CV", "batch combined CV_non_zero","20 perc zero","CV 25","CV 75","CV_non_zero 25","CV_non_zero 75","batch combined CV 25","batch combined CV 75","batch combined CV_non_zero 25","batch combined CV_non_zero 75")
