# Supplementary material for: Addressing the batch effect issue for LC/MS metabolomics data in data preprocessing
Source: Sci Rep. 2020 Aug 17;10:13856. doi: 10.1038/s41598-020-70850-0 (PMC7431853; doi:10.1038/s41598-020-70850-0)
Supplement: Supplementary file 1 — Supplementary information [file 41598_2020_70850_MOESM1_ESM.zip › codes/QSTD/QSTD_c18 apLCMS traditional.r]

library(apLCMS)

folder<-"C:\\Monead_qstd\\c18neg"
setwd(folder)

data(known.table.common.pos)

file.pattern=".cdf"
n.nodes=10
min.exp=4
min.pres=0.5
min.run=8
mz.tol=1e-5
baseline.correct=0
baseline.correct.noise.percentile=0.05
min.bw=NA
max.bw=NA
shape.model="bi-Gaussian"
align.mz.tol=1e-5
align.chr.tol=100
pre.process=FALSE
recover.mz.range=NA
recover.chr.range=NA
use.observed.range=TRUE
sd.cut=c(0.25,60)
sigma.ratio.lim=c(0.2,5)
peak.estim.method="moment"
max.align.mz.diff=0.015
match.tol.ppm=NA
new.feature.min.count=4
recover.min.count=4
subs=NA
component.eliminate=0.01
moment.power=1


files<-dir(pattern=".cdf")
batches<-rep(1:(length(files)/10),each=10)
info<-cbind(files, batches)


min.within.batch.prop=0.5
min.batch.prop=0.3
batch.align.mz.tol=1e-5
batch.align.chr.tol=100

###########################


known.table.common.pos<-known.table.common.pos[1:3,]
###########################

save.path=folder


combos<-matrix(c(12, 0.5),nrow=1)

for(moment.power in c(1))
{
for(combos.i in c(1))
{
min.run<-combos[combos.i,1]
min.pres<-combos[combos.i,2]

for(min.exp in seq(5, 95, by=5))
    {
        this.name<-paste("positive tra no HMDB", min.run, min.pres, moment.power, min.exp, ".bin")
        is.there<-dir(path=save.path, pattern=this.name)
		
        if(length(is.there)>0)
        {
            message(this.name, " done.")
        }else{
                   b<-semi.sup(folder,n.nodes=n.nodes, subs=subs, file.pattern=file.pattern,known.table=known.table.common.pos,  sd.cut=sd.cut,sigma.ratio.lim=sigma.ratio.lim, min.pres=min.pres, min.run=min.run, min.exp=min.exp, mz.tol=mz.tol, baseline.correct=baseline.correct, baseline.correct.noise.percentile=baseline.correct.noise.percentile, align.mz.tol=align.mz.tol, align.chr.tol=align.chr.tol, max.align.mz.diff=max.align.mz.diff, recover.mz.range=recover.mz.range, recover.chr.range=recover.chr.range,use.observed.range=use.observed.range,moment.power=moment.power, shape.model=shape.model,new.feature.min.count=new.feature.min.count, recover.min.count=recover.min.count)
        
                g<-b$final.ftrs
                save(g, file=paste(save.path, this.name,sep=""))
        }
    }
  }
}
