# Supplementary material for: Addressing the batch effect issue for LC/MS metabolomics data in data preprocessing
Source: Sci Rep. 2020 Aug 17;10:13856. doi: 10.1038/s41598-020-70850-0 (PMC7431853; doi:10.1038/s41598-020-70850-0)
Supplement: Supplementary file 1 — Supplementary information [file 41598_2020_70850_MOESM1_ESM.zip › codes/QSTD/QSTD_c18 xcms_IPO.r]

folder<-"~/Desktop/c18neg/"
setwd(folder)


###########################
library(xcms)

cdfs <- dir(pattern = ".cdf", ignore.case = TRUE)


#### setting 1

library(xcms)
library(Rmpi)

xset <- xcmsSet(cdfs, 
  method   = "matchedFilter",
  nSlaves  = 8,
  fwhm     = 15,
  snthresh = 1,
  step     = 0.0805,
  steps    = 2,
  sigma    = 6.36996772549686,
  max      = 5,
  mzdiff   = 0.639,
  index    = FALSE)
xset <- retcor( 
  xset,
  method         = "obiwarp",
  plottype       = "none",
  distFunc       = "cor_opt",
  profStep       = 1,
  center         = 6,
  response       = 1,
  gapInit        = 0.78,
  gapExtend      = 2.7,
  factorDiag     = 2,
  factorGap      = 1,
  localAlignment = 0)

for(minsamp in c(5, 10, 20, 30, 40, 50, 60, 80, 90))
{

xset2 <- group( 
  xset,
  method  = "density",
  bw      = 0.879999999999999,
  mzwid   = 0.0614,
  minfrac = 0.001,
  minsamp = minsamp,
  max     = 50)

xset3 <- fillPeaks(xset2)
save(xset3, file=paste("xcms_results_IPO_1 minsamp", minsamp, ".bin"))
}

#### setting 2

xset <- xcmsSet(cdfs,
  method   = "matchedFilter",
  fwhm     = 15,
  snthresh = 1,
  step     = 0.0805,
  steps    = 2,
  sigma    = 6.36996772549686,
  max      = 5,
  mzdiff   = 0.639,
  index    = FALSE)

for(minsamp in c(10, 20, 30, 40, 50, 60, 80, 90))
{
xset2 <- group( 
  xset,
  method  = "density",
  bw      = 0.879999999999999,
  mzwid   = 0.0362,
  minfrac = 0.001,
  minsamp = minsamp,
  max     = 50)
xset2 <- retcor( 
  xset2,
  missing  = 3,
  extra    = 3,
  span     = 0.221,
  smooth   = "loess",
  family   = "gaussian",
  plottype = "none")
  

xset2 <- group( 
  xset2,
  method  = "density",
  bw      = 0.879999999999999,
  mzwid   = 0.0362,
  minfrac = 0.001,
  minsamp = minsamp,
  max     = 50)

xset3 <- fillPeaks(xset2)
save(xset3, file=paste("xcms_results_IPO_2 minsamp", minsamp, ".bin"))
}


#### setting 3

xset <- xcmsSet( cdfs, 
  method = "centWave",
  peakwidth       = c(3, 129.968),
  ppm             = 10,
  noise           = 0,
  snthresh        = 1,
  mzdiff          = -0.0109,
  prefilter       = c(3, 100),
  mzCenterFun     = "wMean",
  integrate       = 1,
  fitgauss        = FALSE,
  verbose.columns = FALSE)
xset <- retcor( 
  xset,
  method         = "obiwarp",
  plottype       = "none",
  distFunc       = "cor_opt",
  profStep       = 1,
  center         = 7,
  response       = 1,
  gapInit        = 0.54,
  gapExtend      = 2.7,
  factorDiag     = 2,
  factorGap      = 1,
  localAlignment = 0)

for(minsamp in c(10, 20, 30, 40, 50, 60, 80, 90))
{
xset2 <- group( 
  xset,
  method  = "density",
  bw      = 12.4,
  mzwid   = 0.01,
  minfrac = 0.0001,
  minsamp = minsamp,
  max     = 50)

xset3 <- fillPeaks(xset2)
save(xset3, file=paste("xcms_results_IPO_3 minsamp", minsamp, ".bin"))
}

#### setting 4

xset <- xcmsSet( cdfs, 
  method = "centWave",
  peakwidth       = c(3, 129.968),
  ppm             = 10,
  noise           = 0,
  snthresh        = 1,
  mzdiff          = -0.0109,
  prefilter       = c(3, 100),
  mzCenterFun     = "wMean",
  integrate       = 1,
  fitgauss        = FALSE,
  verbose.columns = FALSE)
xset <- group( 
  xset,
  method  = "density",
  bw      = 0.25,
  mzwid   = 0.008115,
  minfrac = 1,
  minsamp = 1,
  max     = 50)

for(minsamp in c(10, 20, 30, 40, 50, 60, 80, 90))
{

xset2 <- retcor( 
  xset,
  missing  = 5,
  extra    = 1,
  span     = 0.326,
  smooth   = "loess",
  family   = "gaussian",
  plottype = "none")
xset2 <- group( 
  xset2,
  method  = "density",
  bw      = 0.25,
  mzwid   = 0.008115,
  minfrac = 0.001,
  minsamp = minsamp,
  max     = 50)

xset3 <- fillPeaks(xset2)
save(xset3, file=paste("xcms_results_IPO_4 minsamp", minsamp, ".bin"))
}
