# Supplementary material for: Addressing the batch effect issue for LC/MS metabolomics data in data preprocessing
Source: Sci Rep. 2020 Aug 17;10:13856. doi: 10.1038/s41598-020-70850-0 (PMC7431853; doi:10.1038/s41598-020-70850-0)
Supplement: Supplementary file 1 — Supplementary information [file 41598_2020_70850_MOESM1_ESM.zip › codes/QSTD/QSTD_c18 IPO.r]

###########################
library(xcms)
library(IPO)

cdfs <- dir(pattern = ".cdf", ignore.case = TRUE)


###########################

peakpickingParameters <- getDefaultXcmsSetStartingParams('matchedFilter')
#setting levels for step to 0.2 and 0.3 (hence 0.25 is the center point)
peakpickingParameters$step <- c(0.2, 0.3)
peakpickingParameters$fwhm <- c(40, 50)
#setting only one value for steps therefore this parameter is not optimized
peakpickingParameters$steps <- 2


time.xcmsSet <- system.time({ # measuring time
resultPeakpicking <- 
  optimizeXcmsSet(files = cdfs, 
                  params = peakpickingParameters, 
                  nSlaves = 16, 
                  subdir = NULL,
                  plot = TRUE)
})

save(resultPeakpicking, file="filter_resultPeakpicking.bin")

load("filter_resultPeakpicking.bin")
optimizedXcmsSetObject <- resultPeakpicking$best_settings$xset

retcorGroupParameters <- getDefaultRetGroupStartingParams()
retcorGroupParameters$profStep <- 1
retcorGroupParameters$gapExtend <- 2.7

time.RetGroup <- system.time({ # measuring time
resultRetcorGroup <-
  optimizeRetGroup(xset = optimizedXcmsSetObject, 
                   params = retcorGroupParameters, 
                   nSlaves = 20, 
                   subdir = NULL,
                   plot = TRUE)
})

save(resultRetcorGroup, file="filter_resultRetcorGroup.bin")

writeRScript(resultPeakpicking$best_settings$parameters, 
             resultRetcorGroup$best_settings)
			 
####

load("filter_resultPeakpicking.bin")
optimizedXcmsSetObject <- resultPeakpicking$best_settings$xset

retcorGroupParameters <- getDefaultRetGroupStartingParams(retcorMethod="loess")

time.RetGroup <- system.time({ # measuring time
resultRetcorGroup <-
  optimizeRetGroup(xset = optimizedXcmsSetObject, 
                   params = retcorGroupParameters, 
                   nSlaves = 20, 
                   subdir = NULL,
                   plot = TRUE)
})

save(resultRetcorGroup, file="filter_resultRetcorGroup_loess.bin")

writeRScript(resultPeakpicking$best_settings$parameters, 
             resultRetcorGroup$best_settings)


################## Centwave #########################################################################

peakpickingParameters <- getDefaultXcmsSetStartingParams('centWave')
peakpickingParameters$ppm <- 10
peakpickingParameters$snthresh <- c(5,15)

time.xcmsSet <- system.time({ # measuring time
resultPeakpicking <- 
  optimizeXcmsSet(files = cdfs, 
                  params = peakpickingParameters, 
                  nSlaves = 20, 
                  subdir = NULL,
                  plot = TRUE)
})

save(resultPeakpicking, file="wave_resultPeakpicking.bin")


load("wave_resultPeakpicking.bin")
optimizedXcmsSetObject <- resultPeakpicking$best_settings$xset

retcorGroupParameters <- getDefaultRetGroupStartingParams()
retcorGroupParameters$profStep <- 1
retcorGroupParameters$gapExtend <- 2.7

time.RetGroup <- system.time({ # measuring time
resultRetcorGroup <-
  optimizeRetGroup(xset = optimizedXcmsSetObject, 
                   params = retcorGroupParameters, 
                   nSlaves = 10, 
                   subdir = NULL,
                   plot = TRUE)
})

save(resultRetcorGroup, file="wave_resultRetcorGroup.bin")

writeRScript(resultPeakpicking$best_settings$parameters, 
             resultRetcorGroup$best_settings)
			 
####

load("wave_resultPeakpicking.bin")
optimizedXcmsSetObject <- resultPeakpicking$best_settings$xset

retcorGroupParameters <- getDefaultRetGroupStartingParams(retcorMethod="loess")

time.RetGroup <- system.time({ # measuring time
resultRetcorGroup <-
  optimizeRetGroup(xset = optimizedXcmsSetObject, 
                   params = retcorGroupParameters, 
                   nSlaves = 10, 
                   subdir = NULL,
                   plot = TRUE)
})

save(resultRetcorGroup, file="wave_resultRetcorGroup_loess.bin")

writeRScript(resultPeakpicking$best_settings$parameters, 
             resultRetcorGroup$best_settings)
