# Supplementary material for: Addressing the batch effect issue for LC/MS metabolomics data in data preprocessing
Source: Sci Rep. 2020 Aug 17;10:13856. doi: 10.1038/s41598-020-70850-0 (PMC7431853; doi:10.1038/s41598-020-70850-0)
Supplement: Supplementary file 1 — Supplementary information [file 41598_2020_70850_MOESM1_ESM.zip › codes/QSTD/QSTD_c18 xcms summary.r]

n.nodes=32
library(parallel)
cl <- makeCluster(n.nodes)
library(doParallel)
registerDoParallel(cl)

samp.per.batch<-10
#####


tol=5  #mz tolerance in ppm

files<-dir()

a<-new("list")
for(i in 1:length(files))
{
    load(files[i])
    a[[i]]<-g2
}
names(a)<-files

info<-colnames(g2)[-1:-2]
info<-cbind(info, rep(1,length(info)), rep(1:(length(info)/samp.per.batch), each=samp.per.batch))
info[,2]<-info[,3]
info[,1]<-1:nrow(info)


source(paste(prefix,'1-work/hierarchical LCMS/QSTD_c18/evaluator.r',sep=''))
